# Supplementary material for: Development of a Quality Management Model and Self-assessment Questionnaire for Hybrid Health Care: Concept Mapping Study
Source: JMIR Form Res. 2022 Jul 7;6(7):e38683. doi: 10.2196/38683 (PMC9305399; doi:10.2196/38683)
Supplement: Multimedia Appendix 4 [file formative_v6i7e38683_app4.xlsx]

## Sheet: Background and objective
Background and objective Hybrid Health care Quality Assessment
Healthcare organisations increasingly work with eHealth. However, the integration of eHealth into regular healthcare (called hybrid health care) is challenging. It requires organisations to change the way they work.
Various factors at organizational, technological, process and personal-level impact the quality of hybrid health care (eHealth and face-to-face).
For example, the roles of the health care provider and patient are changing, and the available resources are utilized differently.
To ensure high quality of hybrid health care, the organizational structure and work processes need to be adapted.
To give health care organizations understanding which factors affect the quality of hybrid care, a quality management model with an accompanying self-assessment questionnaire has been developed. Together called the Hybrid Health care Quality Assessment (HHQA).
Health care organizations can use this model and questionnaire to organize hybrid health care and to identify improvement opportunities for a solid and sustainable integration of eHealth.
The model and questionnaire can be used for any type of health care organization, type of eHealth tool or health care need.
The HHQA-model
The HHQA includes eight clusters. See table 1 and figure 1. Each cluster consist of the most important factors for the quality of hybrid health care.
Table 1. HHQA clusters and descriptions.
Cluster label	Description
Vision, strategy, and organization	Responsibilities of the health care organization concerning vision, strategy, policy, leadership, funding and work process designs.
Quality information technology infrastructure and systems	Conditions concerning technology, IT systems and data.
Quality eHealth application	Conditions concerning the eHealth application.
Providing support to health care professionals	Conditions arranged by the health care organization to encourage the use of eHealth among its health care professionals.
Attentiveness to the patient	Organize the daily care process in line with the patient's needs, demand for care, and its capacity.
Skills, knowledge, and attitude of professionals	Health care professional's ability to provide hybrid care
End results for the patient	Outcomes for the patients; health, added value, satisfaction, ownership, convenience
Learning system: evaluation and improvement	Evaluate and re-align with stakeholders and the patient care objectives for an continue development.
Figure 1. Hybrid Health care Quality Assessment model.
Above the clusters, the Structure-Process-Outcome of categories of Donabedian [1,2] are positioned as overarching themes to emphasize the interrelations between the clusters.
Structure is the setting in which health care is provided, process is what is actually done in giving and receiving care and outcome is the consequence of the provided health care
The number inside the clusters represents the number of included factors, in total 33 factors.
The HHQA-questionnaire
In the questionnaire, each factor (33 in total) can be measured on how effective it is organized and how it develops over time.
Per factor can be scored whether there is a plan, the quality of implementation, and to what extent the quality is evaluated and (re)developed with stakeholders.
This score is done with the Plan-Do-Check-Act quality cycle of Deming [3] and converted into a ranking of 0 to 10. (0 = no plan, 10 = continuous improvement of this factor in co-creation with stakeholders).
Subsequently, the main results of the questionnaire will be shown at cluster level in a spider diagram (see example below).
Per cluster, it is possible to zoom into the corresponding factors.
The scoring and how to fill in the questionnaire will be explained on the next page.
Quality is something you do together. What quality is, is aligned with the expectations of the stakeholders.
Therefore, the questionnaire includes how implementers of the plan experience something and how stakeholders receive the result (for example, by the management team beneath them or the patients).
Use this questionnaire as a Quick Scan to gain insight into which factors are important for the quality of hybrid care.
Questionnaire results
The mean of each cluster will be displayed in a spider diagram. See the example below. This will provide an organization with insight into its strengths and opportunities for improvement at the cluster level.
For each cluster, it is possible to zoom in to the corresponding factors by looking at the questionnaire scores. In this way, the organization can see for each factor what they have done well and where there are opportunities for improvementᵃ.
The questionnaire results can also be used to visualize the progress of the own improvements on a cluster level by using the questionnaire as a zero and intermediate measurement.
Subsequently, use the questionnaire annually, depending on the speed at which your organization can implement improvement.
The spider diagram will then show where improvements have been achieved at the cluster level.
ᵃ The questionnaire results do not provide the health care organization with recommendations or concrete tips. The questionnaire will be further developed and expanded to include best practices and concrete tips in follow-up studies.
1. Donabedian A. The Quality of Care: How Can It Be Assessed? JAMA: The Journal of the American Medical Association. Published online 1988. doi:10.1001/jama.1988.03410120089033
2. Donabedian A. Evaluating the quality of medical care. Milbank Quarterly. Published online 2005. doi:10.1111/j.1468-0009.2005.00397.x
3. P.P.M. Harteloh and A.F. Casparie. Instituut Beleid and Management Gezondheidszorg. Kwaliteit van zorg. Van een zorginhoudelijke benadering naar een bedrijfskundige aanpak. Elsevier/ De Tijdstroom, 1998.

## Sheet: Questionnaire instructions
Instructions questionnaire
This questionnaire is completed with the stakeholders in your organization, i.e. the relevant target groups.
Target groups include the Board of Directors, managers, staff, care providers and patients.
These are the people who make the relevant plans, implement the plans and experience the effect of these plans.
Use this questionnaire and the results primarily for dialogue and to inspire each other on possibilities for improvement.
The questionnaire shows how the factors of the clusters are rated.
The clusters are: 1) Vision, strategy and organization; 2) Quality infrastructure and systems; 3) Quality eHealth application; 4) Providing support toward health care professionals;
5) Attentiveness to the patient; 6) Skills, knowledge and attitude health care professionals; 7) End results for the patient and 8) Learning system.
Each factor of the clusters is scored on how well it is in place (0=no plan, 10=continuous improvement of the factor in co-creation with stakeholders), using the plan-do-check-act (PDCA) quality cycle.
The PDCA is a well-known cycle method for continuous improvement and quality measurement [3]. The plan-do-check-act cycles allow to assess the quality of each factor by measuring the extend to which;
‘The objective is tangible?’ (plan); ‘The plan is implemented?’ (do); ‘To what extent is the plan realized?’ (check) and ‘Providing feedback on the quality of the execution to make improvements’ (act).
With a Likert-score from zero to ten, each factor can be monitored on the quality level of the PDCA-cycles. Zero means there is ‘no plan to improve the concerning factor’, and ten means ‘continues improvement with stakeholders’.
Per factor, one score can be filled in from 0 to 10. Always look carefully at what each score means. The scores are explained below and in the next tab, above the questionnaire.
Is there no plan for a particular factor? Then fill in 0 (=no plan).
Is the plan being implemented? Subsequently, ask those involved in implementing the plan (score 5) and those confronted with it to their experience (score 6).
If the factor in question has gone through the entire PDCA cycle, is further developed in co-creation with various stakeholders and is evaluated with the other service and treatment results, fill in a 10 (Act).
For each factor, fill in what comes to your mind first.
Completing the questionnaire takes approximately 20 minutes.
Scoring based on the plan-do-check-act cycle
PLAN	There is a plan to realize this factor with the desired results.
	It contains the (SMART) objectives, available resources and intended activities.
	The plan's method of reporting and assessing the implementation is laid down.
	The relationship with other factors is also described in the plan.
Score	Meaning
0	Plan is not (yet) present
1	Plan is present
2	The plan clearly describes the connection with the other factors in the model (can be of the same or different cluster)
DO	Actual implementation (specified in work instructions, vision plans)¹
Score	Meaning
3	Execution is specified, but not yet/ or partly started
4	The plan is implemented
CHECK	Check whether the implementation corresponds to the plan's intentions ("are the right things being done and experienced")¹.
	Checking occurs with the implementers of the plan or with the target groups who experience the effects of this ¹.
	Those who experience the plan's effects and implementation may be a different group than those who have drawn up or implemented the plan.
	For example, the managers and care professionals have drawn up the plans, but the patients are confronted with the effects.
Score	Meaning
5	Execution corresponds to the plans ("the right things are being done"), according to those who drew up the plans.
6	The intended results are experienced by the target group ("the right things are being experienced"), according to those confronted with implementation.
7	The effect of the factor is monitored together with other service and treatment results (these can also be results outside this model, such as clinical, financial or health care logistic results).
ACT	The effect of implementation is considered in light of the plan's intentions.
	An explanation is sought for any discrepancies between the observed and intended effect.
	From this explanation, opportunities for improvement¹ are formulated.
Score	Meaning
8	Evaluation of discrepancies
9	Suggestions for improvement (adjust plans or implementation)
10	Further development with various stakeholders
On the tab 'Results questionnaire,' the results of the completed questionnaire are listed with an explanation.
3. P.P.M. Harteloh and A.F. Casparie. Instituut Beleid and Management Gezondheidszorg. Kwaliteit van zorg. Van een zorginhoudelijke benadering naar een bedrijfskundige aanpak. Elsevier/ De Tijdstroom, 1998.

## Sheet: Questionnaire
	Explanation PDCA-score*	PLAN
		0	Plan is not (yet) present
		1	Plan is present
		2	The plan clearly describes the connection with the other factors in the model (can be of the same or different cluster)
		DO
		3	Execution is specified, but not yet/ or partly started
		4	The plan is implemented
		CHECK
		5	Execution corresponds to the plans ("the right things are being done"), according to those who drew up the plans.
		6	The intended results are experienced by the target group ("the right things are being experienced"), according to those confronted with implementation.
		7	The effect of the factor is monitored together with other service and treatment results (these can also be results outside this model, such as clinical, financial or health care logistic results).
		ACT
		8	Evaluation of discrepancies
		9	Suggestions for improvement (adjust plans or implementation)
		10	Further development with various stakeholders
					For each factor, specify the target group for whom it is being assessed.
					AND indicate the score of where it is in the PDCA phase*
				TARGET GROUP	PDCA-score (0-10)*
NR	NAME CLUSTER AND DESCRIPTION	NR	QUESTION
1	Vision, strategy, and organization	a	Care delivery with eHealth complies with laws and regulations.
	Responsibilities of the health care organization concerning vision, strategy, policy, leadership, funding and work process designs.	b	Vision supported by the line: why are we doing this?
		c	Clear internal policies regarding the use of eHealth.
		d	Support the implementation and development of eHealth in the organization with good project management.
		e	Financial reimbursements for eHealth deployment.
		f	Mobilizing funding for working with eHealth.
		g	Redesign the current work process and review what contributes to the desired care outcomes.
				Mean PDCA score	#NAME?
2	Quality information technology infrastructure and systems	a	IT architecture available within the health care organization.
	Conditions concerning technology, IT systems and data.	b	Back -up scenario during technical problems.
				Mean PDCA score	#NAME?
3	Quality eHealth application: Conditions concerning the eHealth application.	a	The eHealth application is user-friendly.
				Mean PDCA score	0
4	Providing support to health care professionals	a	Health care professionals have easy access to IT resources; for example, device, internet, screen, headset.
	Conditions arranged by the health care organization to encourage the use of eHealth among its health care professionals.	b	Helpdesk for health care professionals.
		c	Information on the treatment with eHealth is clear and accessible to the health care professional.
		d	Training and supervision for health care professionals.
		e	Embedding eHealth in the daily practice of health care professionals.
				Mean PDCA score	#NAME?
5	Attentiveness to the patient	a	Personalized care: taking into account patient needs regard to (deployment of) eHealth.
	Organize the daily care process in line with the patient's needs, demand for care, and its capacity.	b	Clear communication to the patient about how care is offered.
		c	The patient has confidence in the eHealth application.
		d	Patients receive practical support in using the eHealth application; for example, a help desk.
		e	The patient has flexibility to use eHealth where and when it is convenient.
		f	The patient has easy access to the necessary IT resources; for example, device, internet.
				Mean PDCA score	#NAME?
6	Skills, knowledge, and attitude of professionals	a	Good balance between face-to-face and eHealth for the health care professional.
	Health care professional's ability to provide hybrid care.	b	The health care professional has confidence in the eHealth application.
		c	The health care professional is satisfied with working with eHealth.
				Mean PDCA score	#NAME?
7	End results for the patient	a	eHealth has added value for the patient.
	Outcomes for the patients; health, added value, satisfaction, ownership, convenience	b	The patient is satisfied.
		c	Treatment with eHealth contributes to the patient's self-reliance.
		d	Treatment with eHealth has a positive influence on the patient's health.
		e	The patient has easy access to care.
		f	The patient can integrate the use of eHealth in his or her daily life.
		g	eHealth provides logistical convenience for the patient.
				Mean PDCA score	#NAME?
8	Learning system: evaluation and improvement	a	Co-creation: eHealth is developed, implemented and redeveloped with different stakeholders.
	Evaluate and re-align with stakeholders and the patient care objectives for an continue development.	b	Monitoring and evaluation of service and treatment results.
				Mean PDCA score	#NAME?

## Sheet: Blad1
Validatielijst
0
1
2
3
4
5
6
7
8
9
10

## Sheet: Results questionnaire
How well is hybrid care organized in your organization?
The diagram and table below show the average PDCA score for each cluster.
Below the diagram is an explanation of how to interpret the score.
The scoring provides a general impression of the performance of the quality of hybrid health care and where there is room for improvement.
										Theme	Mean score
										Vision, strategy and organization	#NAME?
										Quality information technology infrastructure and systems	#NAME?
										Quality eHealth application	0
										Providing support to health care professionals	#NAME?
										Attentiveness to the patient	#NAME?
										Skills, knowledge, and attitude of professionals	#NAME?
										End results for the patient	#NAME?
										Learning system: evaluation and improvement	#NAME?
The scores from the diagram and table are the mean scores of the factors from the relevant cluster.
The scores will give a general impression on which cluster the hybrid is effectively organized and where there is room for improvement.
The mean score provides a direction. Next, look at improvement potential for each factor from the cluster in question.
The score per factor is explained in the 'questionnaire instructions' tab.
Score 0-2
If a cluster scores between 0 and 2, it means that many components (the so-called factors) are still in a 'plan phase', or perhaps there is no plan for some factors.
Check per factor at this cluster whether there is a plan and whether connections are made with other factors in this plan. The connection can be at the same cluster but also from another cluster.
Scientific research shows that the factors are not separate but reinforce each other. Make use of this when making your plans.
Tip: There is much information and tips about the PDCA and each phase on the internet.
For example, in the Plan phase, make the objectives SMART (Specific, Measurable, Achievable, Realistic and anchored within a Time Frame), create owners of the plans who will monitor the plan's realization,
set up control and monitoring data, and ensure that the intention is clear to the implementers.
Score 3-6
Your organization is implementing the improvement plans, and perhaps some of the plans are already being evaluated and improved.
For the relevant factor, look at how the activities are performing concerning the plans made. Then also include the objectives around this factor.
Next, analyze the implementation, supported by the available data. If there is no data, arrange for this data as soon as possible. Otherwise, it is impossible to evaluate the quality of the implementation.
This will provide insight into where improvements can be made.
Tip: Look for best and worst practices in what lessons have been learned.
Score 7-10
On average, the factors in this cluster run through the entire PDCA cycle. However, for some factors, your organization redevelops the implementation or adjusts the plans with various stakeholders.
Your organization has adopted a working method with a continuous improvement cycle for these factors. Perhaps it is possible to use this as best practice in organizing the factors where the PDCA score is lower?
Based on the score per individual factor, you will gain insight into where there is still potential for improvement on the part in question.
